# Supplementary material for: Rebuilding Biodiversity of Patagonian Marine Molluscs after the End-Cretaceous Mass Extinction
Source: PLoS One. 2014 Jul 16;9(7):e102629. doi: 10.1371/journal.pone.0102629 (PMC4100926; doi:10.1371/journal.pone.0102629)
Supplement: Table S1 — Primary data of San Ramón. (XLS) [file pone.0102629.s001.xls]

## Sheet: Occurrences San Ramon
Table S1. Primary data of San Ramón. Numbers of individuals of bivalves and gastropods from the late Maastrichtian and Danian of San Ramón in samples arranged according to distance from the Cretaceous–Palaeogene boundary. Samples are field samples prior to pooling.
Metres from K-Pg boundary	-100.5	-99.25	-98.25	-97.5	-97.2	-96.05	-93.1	-92.5	-90.5	-88.5	-87.25	-84.1	-83.5	-81.5	-80.85	-79.85	-79.25	-78.5	-72.85	-71.45	-71.05	-70	-63.65	-61.65	-54.85	-54.2	-52.5	-48.75	-37.5	-36.25	-31.35	-31.25	-31.1	-30.95	-30.87	-30.62	-30.37	-30.13	-29.87	-29.62	-29.05	-28.45	-25.9	-25.25	-24.4	-23.4	-22.85	-0.15	0.2
Lithology	sandstone	mudstone	mudstone	mudstone	siltstone	siltstone	siltstone	mudstone	sandstone	siltstone	siltstone	mudstone	siltstone	carbonate	mudstone	sandstone	sandstone	sandstone	sandstone	carbonate	sandstone	sandstone	sandstone	mudstone	carbonate	mudstone	carbonate	carbonate	sandstone	mudstone	sandstone	mudstone	mudstone	sandstone	mudstone	mudstone	mudstone	mudstone	mudstone	mudstone	mudstone	sandstone	mudstone	conglomerate	mudstone	conglomerate	sandstone	sandstone	sandstone
Species
Acesta sp.				1				1
Acteon australis										7		1
Anomia sp.						1					1											1							1
Aphrodina burckhardti
Aphrodina (Tikia) thomsoni		1	14		10	4	9			1	2	1			1				1	2	3	2			1			3					1	3							3
Aphrodina (Tikia) wilckensi
Arcomytilus primigenius
Astarte venatorum																																																	1
Australoneilo gracilis		2
Austroaporrhais gregaria										3																1		1
Austrotrigonia pampeana																																1
Bicorbula sp.																														1											10	1
Brachidontes (Brachidontes) sp.																									2
Camptonectes (Camptochlamys) tutorae																							1
Corbicula pehuenchensis																											1													1	1		8	1			158		16
Cryptorhytis philippiana				1
Cucullaea antarctica			4		1		2				1	2											1					11						1
Cucullaea (Cucullastis) barbara
Cuspidaria sp.
Eriphyla meridiana																													2																			2
Etea carolinensis																1
Euspira pueyrredonensis		5							1	7		2								1						2		1
Fyfea lirata
Glycymeris (Glycymeris) feruglioi
Heteroterma sp. A																							2			1
Heteroterma tumida
Inoperna sp.																1												2		1
Lahillia luisa										14										1								4
Ledina lepida																																					1	1			3				1		1
Limea (Pseudolimea) angusta			2							1					1						1																					1
Limea (Pseudolimea) sp. A		1	1							1												1	1	2
Linearia (Linearia) semicostata			9		3	3	1			1	1	2			1					1		1	1
Linearia (Linearia) sp.			1		1						1	2																	1
Lyriochlamys modestus										1
Meretrix chalcedonica																																	1																1
Mesocallista solitaria			2			1	1			3	3	2					1				2	2	3	1		2		6													5
Modiolus sp. B												1								1						1				1																			9
Nacella ovata
Neilo (Neilo) pencana	2
Neilo sp.			3		1	1	1														1					1									1
Nucula sp.		1	1
Nucula (Leionucula) suboblonga									1													1
Ostrea wilckensi														3
Pachymya sp.						1					1	1																	1												1
Pacitrigonia patagonica										1								1	1									5	3							1										3
Pacitrigonia sobrali																													1
Panopea (Panopea) clausa	14			1	1	3				15	18	21			6													38	9												1	1
Panopea (Panopea) hauthali										1
Panopea (Panopea) inferior			5							1																		1
Panopea (Panopea) patagonica																																									1
Panopea sp.	10	1	1	2						1		2									3	1						7	2				3				2				6	1			1
Panopea sp. C	1
Panopea sp. D
Parasyrinx sp.												1
Pholadomya (Pholadomya) sp.				2	1	1					2	3			1																										1
Pinna freneixae																																							1
Polinices (Polinella) finlayi
Priscaphander sp. B																																				1
Protagelus gratus	29		6		2	1	1			7	1	3	1		2					2	3							2			1
Pseudamaura dubia
Pseudotylostoma romeroi
Pteromyrtea sp.	1																																		1
Pterotrigonia (Rinetrigonia) windhauseniana							2		1	8								4		3	2	1	2		1	1		1						1
Pycnodonte (Phygraea) vesicularis																												1
Pyropsis sp.										1																															1
Saccella tumida
Solyma levis	9		3		2	2	5			8		2			1	1					3	3				3		3	1	1											6
Spineilo elongata
Spineilo perdita
Struthioptera haastiana	5	2	23	1	8	3	8		1	11	1	35			5	1		1		6	1	7	1	1	1	4		5			2	1									4
Struthioptera aff. osiris
Turritella malaspina	3	2	1	4						3		3								2			1		1			2																				1	165
Venericardia (Pacificor) iheringi		2	5		1	1				2		5									3	8	7	5		2			3												2				1				3
[truncated: 28 more columns]
