# Supplementary material for: Rebuilding Biodiversity of Patagonian Marine Molluscs after the End-Cretaceous Mass Extinction
Source: PLoS One. 2014 Jul 16;9(7):e102629. doi: 10.1371/journal.pone.0102629 (PMC4100926; doi:10.1371/journal.pone.0102629)
Supplement: Table S2 — Primary data of Bajada del Jagüel and Opaso. (XLS) [file pone.0102629.s002.xls]

## Sheet: Occurrences BJG + Opaso
Table S2. Primary data of Bajada del Jagüel and Opaso. Numbers of individuals of bivalves and gastropods from the late Maastrichtian and Danian of Bajada del Jagüel and Opaso in samples arranged according to distance from the Cretaceous–Palaeogene (K-Pg) boundary. Samples are field samples prior to pooling.
Metres from K-Pg boundary	-11.4	-10.5	-9.65	-8.55	-7.5	-6.6	-5.7	-4.7	-4	-3.55	-3	-2.39	-1.89	-1.7	-1.39	-0.89	-0.55	-0.49	-0.29	-0.15	-0.12	0.15	0.25	0.35	0.57	0.75	0.81	1.05	1.15	1.44	1.5	1.75	1.76	2.1	2.25	2.45	2.47	2.92	3	3.15	3.42	3.85	3.91	4	4.4	4.85	5	5.3	5.8
Lithology	mudstone	mudstone	mudstone	mudstone	mudstone	mudstone	mudstone	mudstone	mudstone	mudstone	mudstone	mudstone	mudstone	mudstone	mudstone	mudstone	mudstone	mudstone	mudstone	mudstone	sandstone	mudstone	mudstone	mudstone	mudstone	mudstone	mudstone	mudstone	mudstone	mudstone	mudstone	mudstone	mudstone	mudstone	mudstone	mudstone	mudstone	mudstone	mudstone	mudstone	mudstone	mudstone	mudstone	mudstone	mudstone	mudstone	mudstone	mudstone	mudstone
Species
Acteon australis												1
Ambigostrea clarae								1						2
Amphidonte mendozana												1			2	2	8	3	1	5	11
Anomia sp.							1								3		2	1
Aphrodina burckhardti																																																	1
Aphrodina (Tikia) wilckensi			1																					1		1			4				1	3		1	1	1			1	1	1
Arcomytilus primigenius
Australoneilo gracilis																1										1											1	1	5				1	11			3
Bicorbula sp.																																	1
Brachidontes (Brachidontes) sp.																					1
Camptonectes (Camptochlamys) tutorae	1	2	4	3	1	7		2	2	2	1		3	2	5	1	3		3	1	2
Cryptorhytis sp. A																		1																		3			3								1
Cucullaea (Cucullastis) barbara
Delectopecten neuquenensis																									3		1		2	6			10	2			2	2			1				2	1		2	3
Disparilia sp.			1			2	1					1	1						1									1											1	2				1			1
Entolium (Entolium) membranaceum						1	1	1	4	1	23	4	7	3	14	6	37	15	14	3	19
Glycymeris (Glycymeris) feruglioi
Grammatodon (Cosmetodon) sulcatinus						1		2		1	2	1					3	1						1				1	3		1	1	4	2	1	6	4	1	3	6	3	6	2	9			1		3
Gryphaeostrea callophylla
Heteroterma sp. A
Heteroterma tumida																															1
Jagolucina psephenata																										1		1														1
Lima sp.													1	1
Limea (Pseudolimea) angusta			1	1								2	1	4	12	2	5	4	5		3
Limea (Pseudolimea) sp. A																																																	1
Linearia (Linearia) semicostata																			1
Linearia (Linearia) sp.											1
Lyriochlamys modestus														5	11	2	34	2	11	3	23
Mesocallista solitaria															1		1	1	2		2
Modiolus sp. A
Modiolus sp. B															1
Nacella ovata												2			2				1
Neilo (Neilo) pencana																1
Nicaniella sp.
Nucula (Leionucula) suboblonga																							1
Nuculana amuriensis			1	1	2	2		1				1					1	1										2				6	5	8		6	2	2	4	7	1	11	3	3	2	1	6	1	2
Ostrea vulselloides									1															1
Panopea (Panopea) malvernensis																																							1
Panopea (Panopea) sp. A																													1				1						1					1			1
Perissodonta minor																																							1			1
Phelopteria sp.	12	8			5	2	2	4	2	1	2	5	1	5	23	7	3	2	1	1
Pinna freneixae
Priscaphander sp. A
Protagelus gratus								1							1
Pteromyrtea sp.				1										1		1	6		1				1	1		3		5	6	6	7	7	16	3	1	11	8	8	5	10	6	11	7	4	4	4	1	4	6
Pycnodonte (Phygraea) burckhardti																						1			4		2	12	4	12	3	22	12	14	3	22	7	11	10	13	3	23	6	17	14	9	9	12	15
Pycnodonte (Phygraea) vesicularis	1	5	7	7	6	4	5	6	4	8	4	8	6	8	13	6	16	19	2		9																			1
Pyropsis' sp.
Roudairia pampaensis																					1
Saccella tumida																														1			1
Spineilo perdita																									1									1							1		1	1
Spondylus sp.																					1
Struthioptera aff. osiris
Struthioptera sp.																																				3
Taioma tricarinata																																1												1		1
Tornatellaea sp.																													2								3
Venericardia (Pacificor) iheringi																								1											2	3	1	1	2	4	2	3	1	15	1		6		4
[truncated: 33 more columns]
